# Supplementary material for: Comparative Genomics Revealing Insights into Niche Separation of the Genus Methylophilus
Source: Microorganisms. 2021 Jul 24;9(8):1577. doi: 10.3390/microorganisms9081577 (PMC8399692; doi:10.3390/microorganisms9081577)
Supplement: Supplementary file 1 [file microorganisms-09-01577-s001.zip]

Archive with 5 entries (4 files):
- microorganisms-1249801-supplementary/
- microorganisms-1249801-supplementary/Supplementary Figures.pdf
- microorganisms-1249801-supplementary/Table S1.xlsx
- microorganisms-1249801-supplementary/Table S2.xlsx
- microorganisms-1249801-supplementary/Table S3.xlsx
