# Supplementary material for: Comparative Genomics Revealing Insights into Niche Separation of the Genus Methylophilus
Source: Microorganisms. 2021 Jul 24;9(8):1577. doi: 10.3390/microorganisms9081577 (PMC8399692; doi:10.3390/microorganisms9081577)
Supplement: Supplementary file 1 [file microorganisms-09-01577-s001.zip › microorganisms-1249801-supplementary/Table S1.xlsx]

## Sheet: Table S1
Table S1 16S rRNA gene sequence similarity and ANI values between genomes shown in Figure 1
16S similarity ANI value	13	14	GCA_000374225.1	GCA_000384155.1	GCA_000515275.1	GCA_000576615.1	GCA_000800115.1	GCA_001183865.1	GCA_001424665.1	GCA_001425425.1	GCA_001425495.1	GCA_006363915.1	GCA_900100975.1
14	99.28/81.09
GCA_000374225.1	99.28/80.94	99.74/86.22
GCA_000384155.1	99.28/81.07	99.74/86.22	100.00/99.99
GCA_000515275.1	99.15/80.66	99.74/85.64	99.74/84.7	99.74/84.73
GCA_000576615.1	99.28/80.87	99.74/86.3	100.00/96.65	100.00/96.56	99.74/84.72
GCA_000800115.1	99.28/80.88	99.74/86.35	100.00/96.58	100.00/96.59	99.74/84.76	100.00/96.38
GCA_001183865.1	99.61/82.14	99.15/82.12	99.28/81.86	99.28/81.97	99.15/81.39	99.28/81.6	99.28/81.79
GCA_001424665.1	98.62/79.28	98.95/79.83	99.08/79.79	99.08/79.79	98.82/79.58	99.08/79.85	99.08/79.84	99.02/79.62
GCA_001425425.1	98.62/79.35	98.95/79.89	99.08/79.69	99.08/79.68	98.82/79.6	99.08/79.79	99.08/79.85	99.02/79.52	100.00/97.54
GCA_001425495.1	98.61/79.26	98.94/79.91	99.07/79.82	99.07/79.78	98.81/79.56	99.07/79.89	99.07/79.8	99.01/79.58	100.00/99.99	100.00/97.52
GCA_006363915.1	99.21/79.67	99.67/80.53	99.93/81.01	99.93/80.88	99.67/80.8	99.93/80.78	99.93/80.82	99.21/79.64	99.02/78.74	99.02/78.66	99.01/78.87
GCA_900100975.1	99.28/79.92	98.82/80.58	98.82/80.58	98.82/80.59	98.69/80.04	98.82/80.61	98.82/80.61	99.48/80.45	99.28/80.12	99.28/80.36	99.27/80.15	98.75/78.91
QUAN	99.28/81.06	100.00/91.46	99.74/89.01	99.74/89.11	99.74/84.84	99.74/88.95	99.74/89.1	99.15/81.84	98.95/79.82	98.95/79.78	98.94/79.72	99.67/80.53	98.82/80.65
