# Supplementary material for: Comparative Genomics Revealing Insights into Niche Separation of the Genus Methylophilus
Source: Microorganisms. 2021 Jul 24;9(8):1577. doi: 10.3390/microorganisms9081577 (PMC8399692; doi:10.3390/microorganisms9081577)
Supplement: Supplementary file 1 [file microorganisms-09-01577-s001.zip › microorganisms-1249801-supplementary/Table S2.xlsx]

## Sheet: Table S2
Table S2 Specific genes of 18 genomes among various environments
Habitat	Orthogroup	Genomes
		Leaf			Sediment										Water			Other		Function prediction
		GCA_001424665.1	GCA_001425425.1	GCA_001425495.1	13	14	QUAN	GCA_000374225.1	GCA_000384155.1	GCA_000515275.1	GCA_000576615.1	GCA_000800115.1	GCA_002454655.1	GCA_003538435.1	GCA_001183865.1	GCA_006363915.1	GCA_008015755.1	GCA_000378225.1	GCA_900100975.1	Function	CazySubject	COG/KOG	Category	Description
Leaf specific gene (159)	OG0002494	3	3	3	0	0	0	0	0	0	0	0	0	0	0	0	0	0	0	hypothetical protein ASG44_03030 ,hypothetical protein ASG44_08820 ,hypothetical protein ASG44_08700 ,hypothetical protein ASG24_03350 ,hypothetical protein ASG24_11765 ,hypothetical protein ASG24_11875	-	COG1629|COG4771,COG4773	METABOLISM	TonB dependent receptor
	OG0002736	2	2	2	0	0	0	0	0	0	0	0	0	0	0	0	0	0	0	hypothetical protein ASG44_03020 ,hypothetical protein ASG44_08710 ,hypothetical protein ASG24_11865	-	-	-	-
	OG0002737	2	2	2	0	0	0	0	0	0	0	0	0	0	0	0	0	0	0	hypothetical protein ASG44_03025 ,hypothetical protein ASG34_12975 ,hypothetical protein ASG24_03345 ,hypothetical protein ASG24_11870	-	-	-	-
	OG0003004	1	2	1	0	0	0	0	0	0	0	0	0	0	0	0	0	0	0	exodeoxyribonuclease III	-	COG0708	INFORMATION STORAGE AND PROCESSING	exodeoxyribonuclease III,PFAM Endonuclease Exonuclease phosphatase
	OG0003252	1	1	1	0	0	0	0	0	0	0	0	0	0	0	0	0	0	0	Unknown	-	-	-	-
	OG0003253	1	1	1	0	0	0	0	0	0	0	0	0	0	0	0	0	0	0	acyl carrier protein	-	COG0236	METABOLISM|METABOLISM	acyl carrier protein
	OG0003254	1	1	1	0	0	0	0	0	0	0	0	0	0	0	0	0	0	0	hypothetical protein ASG44_00165 ,hypothetical protein ASG24_00160	-	COG4648	POORLY CHARACTERIZED	membrane
	OG0003255	1	1	1	0	0	0	0	0	0	0	0	0	0	0	0	0	0	0	beta-hydroxyacyl-ACP dehydratase	-	COG0318	METABOLISM|METABOLISM	Evidence 3 Function proposed based on presence of conserved amino acid motif, structural feature or limited homology
	OG0003256	1	1	1	0	0	0	0	0	0	0	0	0	0	0	0	0	0	0	hypothetical protein ASG44_00175 ,hypothetical protein ASG24_00170	-	COG0764	METABOLISM	FabA-like domain
	OG0003257	1	1	1	0	0	0	0	0	0	0	0	0	0	0	0	0	0	0	acyl-CoA synthetase	-	COG4261	CELLULAR PROCESSES AND SIGNALING	Acyltransferase
	OG0003258	1	1	1	0	0	0	0	0	0	0	0	0	0	0	0	0	0	0	acyltransferase	-	COG2834	CELLULAR PROCESSES AND SIGNALING	Participates in the translocation of lipoproteins from the inner membrane to the outer membrane. Only forms a complex with a lipoprotein if the residue after the N-terminal Cys is not an aspartate (The Asp acts as a targeting signal to indicate that the lipoprotein should stay in the inner membrane)
	OG0003259	1	1	1	0	0	0	0	0	0	0	0	0	0	0	0	0	0	0	hypothetical protein ASG44_00190 ,hypothetical protein ASG24_00185	-	COG4258	POORLY CHARACTERIZED	MMPL family
	OG0003260	1	1	1	0	0	0	0	0	0	0	0	0	0	0	0	0	0	0	hypothetical protein ASG44_00195 ,hypothetical protein ASG24_00190	CE1	COG2382	METABOLISM	esterase
	OG0003261	1	1	1	0	0	0	0	0	0	0	0	0	0	0	0	0	0	0	polysaccharide deacetylase	CE4	COG0726	METABOLISM	Polysaccharide deacetylase
	OG0003262	1	1	1	0	0	0	0	0	0	0	0	0	0	0	0	0	0	0	3-oxoacyl-ACP synthase	-	COG0304	METABOLISM|METABOLISM	Belongs to the beta-ketoacyl-ACP synthases family
	OG0003263	1	1	1	0	0	0	0	0	0	0	0	0	0	0	0	0	0	0	3-oxoacyl-ACP synthase	-	COG0304	METABOLISM|METABOLISM	Beta-ketoacyl synthase, N-terminal domain
	OG0003264	1	1	1	0	0	0	0	0	0	0	0	0	0	0	0	0	0	0	3-hydroxylacyl-ACP dehydratase	-	COG4706	METABOLISM	dehydratase
	OG0003265	1	1	1	0	0	0	0	0	0	0	0	0	0	0	0	0	0	0	3-ketoacyl-ACP reductase	-	COG1028	METABOLISM|METABOLISM	KR domain
	OG0003266	1	1	1	0	0	0	0	0	0	0	0	0	0	0	0	0	0	0	glycosyl transferase family 2	GT2	COG1215	CELLULAR PROCESSES AND SIGNALING	Glycosyltransferase like family 2
	OG0003267	1	1	1	0	0	0	0	0	0	0	0	0	0	0	0	0	0	0	acyltransferase	-	COG0204	METABOLISM	Phosphate acyltransferases
	OG0003268	1	1	1	0	0	0	0	0	0	0	0	0	0	0	0	0	0	0	hypothetical protein ASG44_00235 ,hypothetical protein ASG24_00230	-	COG0251	INFORMATION STORAGE AND PROCESSING	pteridine-dependent deoxygenase
	OG0003269	1	1	1	0	0	0	0	0	0	0	0	0	0	0	0	0	0	0	methyltransferase type 11	-	COG0500|COG2226	METABOLISM	methyltransferase
	OG0003270	1	1	1	0	0	0	0	0	0	0	0	0	0	0	0	0	0	0	Unknown,hypothetical protein ASG24_00690	-	-	-	-
	OG0003271	1	1	1	0	0	0	0	0	0	0	0	0	0	0	0	0	0	0	thioesterase	-	COG5496	POORLY CHARACTERIZED	Thioesterase
	OG0003272	1	1	1	0	0	0	0	0	0	0	0	0	0	0	0	0	0	0	hypothetical protein ASG44_00830 ,hypothetical protein ASG24_00860	-	COG5646	POORLY CHARACTERIZED	Domain of unknown function (DU1801)
	OG0003273	1	1	1	0	0	0	0	0	0	0	0	0	0	0	0	0	0	0	3-demethylubiquinone-9 3-methyltransferase	-	COG3865	POORLY CHARACTERIZED	3-Demethylubiquinone-9 3-methyltransferase
	OG0003274	1	1	1	0	0	0	0	0	0	0	0	0	0	0	0	0	0	0	PEP-CTERM domain protein	-	-	-	-
	OG0003275	1	1	1	0	0	0	0	0	0	0	0	0	0	0	0	0	0	0	Unknown	-	-	-	-
	OG0003276	1	1	1	0	0	0	0	0	0	0	0	0	0	0	0	0	0	0	hypothetical protein ASG44_02320 ,hypothetical protein ASG24_02630	-	-	-	-
	OG0003277	1	1	1	0	0	0	0	0	0	0	0	0	0	0	0	0	0	0	hypothetical protein ASG24_02675	-	-	-	-
	OG0003278	1	1	1	0	0	0	0	0	0	0	0	0	0	0	0	0	0	0	hypothetical protein ASG44_02515	-	COG0797	CELLULAR PROCESSES AND SIGNALING	Lytic transglycosylase with a strong preference for naked glycan strands that lack stem peptides
	OG0003279	1	1	1	0	0	0	0	0	0	0	0	0	0	0	0	0	0	0	Unknown	-	-	-	-
	OG0003280	1	1	1	0	0	0	0	0	0	0	0	0	0	0	0	0	0	0	hypothetical protein ASG44_02520 ,hypothetical protein ASG24_02840	-	COG4270	POORLY CHARACTERIZED	Membrane
	OG0003281	1	1	1	0	0	0	0	0	0	0	0	0	0	0	0	0	0	0	hypothetical protein ASG44_02525 ,hypothetical protein ASG24_02845	-	-	-	-
	OG0003282	1	1	1	0	0	0	0	0	0	0	0	0	0	0	0	0	0	0	Unknown	-	-	-	-
	OG0003283	1	1	1	0	0	0	0	0	0	0	0	0	0	0	0	0	0	0	hypothetical protein ASG44_03015	-	-	-	-
	OG0003284	1	1	1	0	0	0	0	0	0	0	0	0	0	0	0	0	0	0	hypothetical protein ASG44_03035 ,hypothetical protein ASG24_03355	-	-	-	-
	OG0003285	1	1	1	0	0	0	0	0	0	0	0	0	0	0	0	0	0	0	hypothetical protein ASG44_03040 ,hypothetical protein ASG24_03360	-	COG4102	POORLY CHARACTERIZED	Protein of unknown function (DUF1501)
	OG0003286	1	1	1	0	0	0	0	0	0	0	0	0	0	0	0	0	0	0	hypothetical protein ASG44_03045 ,hypothetical protein ASG24_03365	-	COG4654	METABOLISM	Protein of unknown function (DUF1553)
	OG0003287	1	1	1	0	0	0	0	0	0	0	0	0	0	0	0	0	0	0	Unknown,hypothetical protein ASG24_03370	-	-	-	-
	OG0003288	1	1	1	0	0	0	0	0	0	0	0	0	0	0	0	0	0	0	hypothetical protein ASG44_03350 ,hypothetical protein ASG24_03685	-	-	-	-
	OG0003289	1	1	1	0	0	0	0	0	0	0	0	0	0	0	0	0	0	0	ATP-dependent DNA helicase	-	COG1199	INFORMATION STORAGE AND PROCESSING|INFORMATION STORAGE AND PROCESSING	DEAD_2
	OG0003290	1	1	1	0	0	0	0	0	0	0	0	0	0	0	0	0	0	0	hypothetical protein ASG44_03395 ,hypothetical protein ASG24_03730	-	-	-	-
	OG0003291	1	1	1	0	0	0	0	0	0	0	0	0	0	0	0	0	0	0	hypothetical protein ASG44_03465 ,hypothetical protein ASG24_03795	-	-	-	-
	OG0003292	1	1	1	0	0	0	0	0	0	0	0	0	0	0	0	0	0	0	Unknown	-	-	-	-
	OG0003293	1	1	1	0	0	0	0	0	0	0	0	0	0	0	0	0	0	0	hypothetical protein ASG44_03490 ,hypothetical protein ASG24_03820	-	-	-	-
	OG0003294	1	1	1	0	0	0	0	0	0	0	0	0	0	0	0	0	0	0	hypothetical protein ASG44_03505 ,hypothetical protein ASG24_03835	-	-	-	-
	OG0003295	1	1	1	0	0	0	0	0	0	0	0	0	0	0	0	0	0	0	Unknown	-	-	-	-
	OG0003296	1	1	1	0	0	0	0	0	0	0	0	0	0	0	0	0	0	0	xanthine dehydrogenase	-	COG1529	METABOLISM	Aldehyde oxidase and xanthine dehydrogenase, a/b hammerhead domain
	OG0003297	1	1	1	0	0	0	0	0	0	0	0	0	0	0	0	0	0	0	molybdopterin dehydrogenase	-	COG1319	METABOLISM	CO dehydrogenase flavoprotein C-terminal domain
	OG0003298	1	1	1	0	0	0	0	0	0	0	0	0	0	0	0	0	0	0	hypothetical protein ASG44_03720 ,hypothetical protein ASG24_04050	-	COG2080	METABOLISM	[2Fe-2S] binding domain
	OG0003299	1	1	1	0	0	0	0	0	0	0	0	0	0	0	0	0	0	0	hypothetical protein ASG44_03865 ,hypothetical protein ASG24_04195	-	-	-	-
	OG0003300	1	1	1	0	0	0	0	0	0	0	0	0	0	0	0	0	0	0	hypothetical protein ASG44_03870 ,hypothetical protein ASG24_04200	-	COG4783	POORLY CHARACTERIZED	Peptidase family M48
	OG0003301	1	1	1	0	0	0	0	0	0	0	0	0	0	0	0	0	0	0	hypothetical protein ASG44_03875	-	-	-	-
	OG0003302	1	1	1	0	0	0	0	0	0	0	0	0	0	0	0	0	0	0	oxidase	-	COG2941	METABOLISM	Alternative oxidase
	OG0003303	1	1	1	0	0	0	0	0	0	0	0	0	0	0	0	0	0	0	Unknown	-	-	-	-
	OG0003304	1	1	1	0	0	0	0	0	0	0	0	0	0	0	0	0	0	0	catalase	-	COG0753	METABOLISM	Catalase
	OG0003305	1	1	1	0	0	0	0	0	0	0	0	0	0	0	0	0	0	0	hypothetical protein ASG44_04005 ,hypothetical protein ASG24_04335	-	-	-	-
	OG0003306	1	1	1	0	0	0	0	0	0	0	0	0	0	0	0	0	0	0	hypothetical protein ASG44_04010 ,hypothetical protein ASG24_04340	-	-	-	-
	OG0003307	1	1	1	0	0	0	0	0	0	0	0	0	0	0	0	0	0	0	circadian clock protein KaiC	-	COG0467	CELLULAR PROCESSES AND SIGNALING	Circadian clock protein KaiC
	OG0003308	1	1	1	0	0	0	0	0	0	0	0	0	0	0	0	0	0	0	hypothetical protein ASG44_04050 ,hypothetical protein ASG24_04385	-	COG4191	CELLULAR PROCESSES AND SIGNALING	Histidine kinase
	OG0003309	1	1	1	0	0	0	0	0	0	0	0	0	0	0	0	0	0	0	Unknown	-	-	-	-
	OG0003310	1	1	1	0	0	0	0	0	0	0	0	0	0	0	0	0	0	0	Unknown	-	-	-	-
	OG0003311	1	1	1	0	0	0	0	0	0	0	0	0	0	0	0	0	0	0	hypothetical protein ASG24_08860	-	-	-	-
	OG0003312	1	1	1	0	0	0	0	0	0	0	0	0	0	0	0	0	0	0	Unknown	-	-	-	-
	OG0003313	1	1	1	0	0	0	0	0	0	0	0	0	0	0	0	0	0	0	hypothetical protein ASG44_05200	-	-	-	-
	OG0003314	1	1	1	0	0	0	0	0	0	0	0	0	0	0	0	0	0	0	hypothetical protein ASG44_05295 ,hypothetical protein ASG24_08645	-	COG0642|COG0745|COG2205	INFORMATION STORAGE AND PROCESSING|CELLULAR PROCESSES AND SIGNALING	PAS fold
	OG0003315	1	1	1	0	0	0	0	0	0	0	0	0	0	0	0	0	0	0	Unknown,GGDEF domain-containing protein	-	COG5001	CELLULAR PROCESSES AND SIGNALING	Putative diguanylate phosphodiesterase
	OG0003316	1	1	1	0	0	0	0	0	0	0	0	0	0	0	0	0	0	0	Unknown	-	-	-	-
	OG0003317	1	1	1	0	0	0	0	0	0	0	0	0	0	0	0	0	0	0	hypothetical protein ASG44_05755 ,hypothetical protein ASG24_08245	-	COG0515	INFORMATION STORAGE AND PROCESSING|INFORMATION STORAGE AND PROCESSING|CELLULAR PROCESSES AND SIGNALING	serine threonine protein kinase
	OG0003318	1	1	1	0	0	0	0	0	0	0	0	0	0	0	0	0	0	0	hypothetical protein ASG24_08065	-	-	-	-
	OG0003319	1	1	1	0	0	0	0	0	0	0	0	0	0	0	0	0	0	0	hypothetical protein ASG44_06110 ,hypothetical protein ASG24_07855	AA12	COG1881|COG2133	METABOLISM	phosphatidylethanolamine-binding protein
	OG0003320	1	1	1	0	0	0	0	0	0	0	0	0	0	0	0	0	0	0	Unknown	-	-	-	-
	OG0003321	1	1	1	0	0	0	0	0	0	0	0	0	0	0	0	0	0	0	Unknown	-	-	-	-
	OG0003322	1	1	1	0	0	0	0	0	0	0	0	0	0	0	0	0	0	0	Unknown	-	-	-	-
	OG0003323	1	1	1	0	0	0	0	0	0	0	0	0	0	0	0	0	0	0	hypothetical protein ASG44_06585 ,hypothetical protein ASG24_07390	-	-	-	-
	OG0003324	1	1	1	0	0	0	0	0	0	0	0	0	0	0	0	0	0	0	Unknown	-	-	-	-
	OG0003325	1	1	1	0	0	0	0	0	0	0	0	0	0	0	0	0	0	0	anti-anti-sigma factor	-	COG1366	CELLULAR PROCESSES AND SIGNALING	Anti-anti-sigma regulatory factor (Antagonist of anti-sigma factor)
	OG0003326	1	1	1	0	0	0	0	0	0	0	0	0	0	0	0	0	0	0	anti-anti-sigma factor	-	COG1366	CELLULAR PROCESSES AND SIGNALING	PFAM Sulfate transporter antisigma-factor antagonist STAS
	OG0003327	1	1	1	0	0	0	0	0	0	0	0	0	0	0	0	0	0	0	anti-sigma regulatory factor	-	COG2172	CELLULAR PROCESSES AND SIGNALING	anti-sigma regulatory factor
	OG0003328	1	1	1	0	0	0	0	0	0	0	0	0	0	0	0	0	0	0	serine/threonine protein kinase	-	COG2172	CELLULAR PROCESSES AND SIGNALING	Histidine kinase-like ATPase domain
	OG0003329	1	1	1	0	0	0	0	0	0	0	0	0	0	0	0	0	0	0	histidine kinase	-	COG0642|COG2172|COG2205	CELLULAR PROCESSES AND SIGNALING	PhoQ Sensor
	OG0003330	1	1	1	0	0	0	0	0	0	0	0	0	0	0	0	0	0	0	histidine kinase	-	COG0642|COG0745|COG2205	CELLULAR PROCESSES AND SIGNALING	His Kinase A (phosphoacceptor) domain
	OG0003331	1	1	1	0	0	0	0	0	0	0	0	0	0	0	0	0	0	0	hypothetical protein ASG44_06715	-	-	-	-
	OG0003332	1	1	1	0	0	0	0	0	0	0	0	0	0	0	0	0	0	0	hypothetical protein ASG44_06725 ,hypothetical protein ASG24_07240	-	-	-	-
	OG0003333	1	1	1	0	0	0	0	0	0	0	0	0	0	0	0	0	0	0	hypothetical protein ASG44_06730	-	-	-	-
	OG0003334	1	1	1	0	0	0	0	0	0	0	0	0	0	0	0	0	0	0	hypothetical protein ASG44_06740 ,hypothetical protein ASG24_07225	-	-	-	-
	OG0003335	1	1	1	0	0	0	0	0	0	0	0	0	0	0	0	0	0	0	hypothetical protein ASG44_06750 ,hypothetical protein ASG24_07215	-	-	-	-
	OG0003336	1	1	1	0	0	0	0	0	0	0	0	0	0	0	0	0	0	0	hypothetical protein ASG44_06785 ,hypothetical protein ASG24_07115	-	-	-	-
	OG0003337	1	1	1	0	0	0	0	0	0	0	0	0	0	0	0	0	0	0	AAA family ATPase	-	COG3910	POORLY CHARACTERIZED	AAA domain
	OG0003338	1	1	1	0	0	0	0	0	0	0	0	0	0	0	0	0	0	0	hypothetical protein ASG44_06850 ,hypothetical protein ASG24_07075	-	COG1876	CELLULAR PROCESSES AND SIGNALING	D-alanyl-D-alanine carboxypeptidase
	OG0003339	1	1	1	0	0	0	0	0	0	0	0	0	0	0	0	0	0	0	hypothetical protein ASG44_06855 ,hypothetical protein ASG24_07070	-	COG4251	CELLULAR PROCESSES AND SIGNALING	Phytochrome region
	OG0003340	1	1	1	0	0	0	0	0	0	0	0	0	0	0	0	0	0	0	hypothetical protein ASG44_06860 ,hypothetical protein ASG24_07065	-	COG3230	METABOLISM	Heme oxygenase
	OG0003341	1	1	1	0	0	0	0	0	0	0	0	0	0	0	0	0	0	0	hypothetical protein ASG44_06865 ,hypothetical protein ASG24_07060	-	COG0642|COG0745|COG2205|COG3920|COG5002	CELLULAR PROCESSES AND SIGNALING	PhoQ Sensor
	OG0003342	1	1	1	0	0	0	0	0	0	0	0	0	0	0	0	0	0	0	cold-shock protein	-	COG1278	INFORMATION STORAGE AND PROCESSING	Cold shock protein
	OG0003343	1	1	1	0	0	0	0	0	0	0	0	0	0	0	0	0	0	0	hypothetical protein ASG44_06930 ,hypothetical protein ASG24_06990	-	-	-	-
	OG0003344	1	1	1	0	0	0	0	0	0	0	0	0	0	0	0	0	0	0	hypothetical protein ASG44_06975 ,hypothetical protein ASG24_06930	-	-	-	-
	OG0003345	1	1	1	0	0	0	0	0	0	0	0	0	0	0	0	0	0	0	hypothetical protein ASG44_06985	-	-	-	-
	OG0003346	1	1	1	0	0	0	0	0	0	0	0	0	0	0	0	0	0	0	hypothetical protein ASG44_06990	-	-	-	-
	OG0003347	1	1	1	0	0	0	0	0	0	0	0	0	0	0	0	0	0	0	hypothetical protein ASG44_07005	-	-	-	-
	OG0003348	1	1	1	0	0	0	0	0	0	0	0	0	0	0	0	0	0	0	hypothetical protein ASG44_07010	-	-	-	-
	OG0003349	1	1	1	0	0	0	0	0	0	0	0	0	0	0	0	0	0	0	hypothetical protein ASG44_07030 ,hypothetical protein ASG24_06885	-	COG0457	POORLY CHARACTERIZED	Tetratricopeptide repeat
	OG0003350	1	1	1	0	0	0	0	0	0	0	0	0	0	0	0	0	0	0	hypothetical protein ASG44_07045	-	-	-	-
	OG0003351	1	1	1	0	0	0	0	0	0	0	0	0	0	0	0	0	0	0	hypothetical protein ASG44_07080	-	-	-	-
	OG0003360	1	1	1	0	0	0	0	0	0	0	0	0	0	0	0	0	0	0	Unknown	-	-	-	-
	OG0003361	1	1	1	0	0	0	0	0	0	0	0	0	0	0	0	0	0	0	hypothetical protein ASG44_07350 ,hypothetical protein ASG24_13140	-	-	-	-
	OG0003362	1	1	1	0	0	0	0	0	0	0	0	0	0	0	0	0	0	0	Unknown	-	-	-	-
	OG0003363	1	1	1	0	0	0	0	0	0	0	0	0	0	0	0	0	0	0	Unknown	-	-	-	-
	OG0003364	1	1	1	0	0	0	0	0	0	0	0	0	0	0	0	0	0	0	Unknown	-	-	-	-
	OG0003365	1	1	1	0	0	0	0	0	0	0	0	0	0	0	0	0	0	0	molecular chaperone	-	COG2076	METABOLISM	PFAM small multidrug resistance protein
	OG0003366	1	1	1	0	0	0	0	0	0	0	0	0	0	0	0	0	0	0	Unknown	-	-	-	-
	OG0003367	1	1	1	0	0	0	0	0	0	0	0	0	0	0	0	0	0	0	hypothetical protein ASG44_09795 ,hypothetical protein ASG24_10775	-	-	-	-
	OG0003368	1	1	1	0	0	0	0	0	0	0	0	0	0	0	0	0	0	0	hypothetical protein ASG44_09920 ,hypothetical protein ASG24_10650	-	COG3324	METABOLISM	translation initiation factor activity
	OG0003369	1	1	1	0	0	0	0	0	0	0	0	0	0	0	0	0	0	0	Unknown	-	-	-	-
	OG0003370	1	1	1	0	0	0	0	0	0	0	0	0	0	0	0	0	0	0	glyoxalase	-	COG0346	METABOLISM	Glyoxalase/Bleomycin resistance protein/Dioxygenase superfamily
	OG0003371	1	1	1	0	0	0	0	0	0	0	0	0	0	0	0	0	0	0	hypothetical protein ASG44_10320	-	COG0500|COG2226	METABOLISM	Methyltransferase domain
	OG0003372	1	1	1	0	0	0	0	0	0	0	0	0	0	0	0	0	0	0	Unknown	-	-	-	-
	OG0003373	1	1	1	0	0	0	0	0	0	0	0	0	0	0	0	0	0	0	Unknown	-	-	-	-
	OG0003375	1	1	1	0	0	0	0	0	0	0	0	0	0	0	0	0	0	0	Unknown	-	-	-	-
	OG0003376	1	1	1	0	0	0	0	0	0	0	0	0	0	0	0	0	0	0	hypothetical protein ASG44_10860	-	-	-	-
	OG0003377	1	1	1	0	0	0	0	0	0	0	0	0	0	0	0	0	0	0	Unknown	-	-	-	-
	OG0003378	1	1	1	0	0	0	0	0	0	0	0	0	0	0	0	0	0	0	hypothetical protein ASG44_11995 ,hypothetical protein ASG24_06245	-	-	-	-
	OG0003379	1	1	1	0	0	0	0	0	0	0	0	0	0	0	0	0	0	0	Unknown	-	-	-	-
	OG0003380	1	1	1	0	0	0	0	0	0	0	0	0	0	0	0	0	0	0	Unknown	-	-	-	-
	OG0003381	1	1	1	0	0	0	0	0	0	0	0	0	0	0	0	0	0	0	hypothetical protein ASG44_12135 ,hypothetical protein ASG24_06080	-	-	-	-
	OG0003382	1	1	1	0	0	0	0	0	0	0	0	0	0	0	0	0	0	0	hypothetical protein ASG44_12140 ,hypothetical protein ASG24_06075	-	COG0642|COG0745|COG2202|COG2203|COG2205	CELLULAR PROCESSES AND SIGNALING	PAS fold
	OG0003383	1	1	1	0	0	0	0	0	0	0	0	0	0	0	0	0	0	0	esterase	CE10	COG0657	METABOLISM	Carboxylesterase family
	OG0003384	1	1	1	0	0	0	0	0	0	0	0	0	0	0	0	0	0	0	hypothetical protein ASG44_12270 ,hypothetical protein ASG24_06000	-	COG2853	CELLULAR PROCESSES AND SIGNALING	MlaA lipoprotein
	OG0003385	1	1	1	0	0	0	0	0	0	0	0	0	0	0	0	0	0	0	hypothetical protein ASG44_12285 ,hypothetical protein ASG24_05985	-	-	-	-
	OG0003386	1	1	1	0	0	0	0	0	0	0	0	0	0	0	0	0	0	0	hypothetical protein ASG44_12445 ,hypothetical protein ASG24_05830	-	-	-	-
	OG0003387	1	1	1	0	0	0	0	0	0	0	0	0	0	0	0	0	0	0	Unknown	-	-	-	-
	OG0003388	1	1	1	0	0	0	0	0	0	0	0	0	0	0	0	0	0	0	Unknown	-	-	-	-
	OG0003389	1	1	1	0	0	0	0	0	0	0	0	0	0	0	0	0	0	0	hypothetical protein ASG44_13150 ,hypothetical protein ASG24_05130	-	-	-	-
	OG0003390	1	1	1	0	0	0	0	0	0	0	0	0	0	0	0	0	0	0	hypothetical protein ASG44_13175 ,hypothetical protein ASG24_05105	-	-	-	-
	OG0003391	1	1	1	0	0	0	0	0	0	0	0	0	0	0	0	0	0	0	hypothetical protein ASG44_13180	-	COG0784|COG3829|COG4191	CELLULAR PROCESSES AND SIGNALING	Histidine kinase
	OG0003392	1	1	1	0	0	0	0	0	0	0	0	0	0	0	0	0	0	0	histidine kinase	-	COG0642|COG0745|COG2205	CELLULAR PROCESSES AND SIGNALING	His Kinase A (phosphoacceptor) domain
	OG0003393	1	1	1	0	0	0	0	0	0	0	0	0	0	0	0	0	0	0	hypothetical protein ASG44_13190	-	COG2201	CELLULAR PROCESSES AND SIGNALING|CELLULAR PROCESSES AND SIGNALING	CheB methylesterase
	OG0003394	1	1	1	0	0	0	0	0	0	0	0	0	0	0	0	0	0	0	chemotaxis protein CheR	-	COG1352	CELLULAR PROCESSES AND SIGNALING|CELLULAR PROCESSES AND SIGNALING	COG1352 Methylase of chemotaxis methyl-accepting proteins
	OG0003395	1	1	1	0	0	0	0	0	0	0	0	0	0	0	0	0	0	0	two-component system sensor histidine kinase/response regulator	-	COG0745|COG0784|COG2203|COG4251|COG5278	CELLULAR PROCESSES AND SIGNALING	GAF domain
	OG0003396	1	1	1	0	0	0	0	0	0	0	0	0	0	0	0	0	0	0	hypothetical protein ASG44_13385 ,hypothetical protein ASG24_04895	-	-	-	-
	OG0003397	1	1	1	0	0	0	0	0	0	0	0	0	0	0	0	0	0	0	Unknown	-	-	-	-
	OG0003398	1	1	1	0	0	0	0	0	0	0	0	0	0	0	0	0	0	0	Unknown	-	-	-	-
	OG0003399	1	1	1	0	0	0	0	0	0	0	0	0	0	0	0	0	0	0	hypothetical protein ASG44_09365 ,hypothetical protein ASG24_11220	-	-	-	-
	OG0003400	1	1	1	0	0	0	0	0	0	0	0	0	0	0	0	0	0	0	Unknown	-	-	-	-
	OG0003401	1	1	1	0	0	0	0	0	0	0	0	0	0	0	0	0	0	0	hypothetical protein ASG44_09105 ,hypothetical protein ASG24_11500	-	COG2242	METABOLISM	Methyltransferase FkbM domain
	OG0003402	1	1	1	0	0	0	0	0	0	0	0	0	0	0	0	0	0	0	hypothetical protein ASG44_09100 ,hypothetical protein ASG24_11505	-	-	-	-
	OG0003406	1	1	1	0	0	0	0	0	0	0	0	0	0	0	0	0	0	0	alkyl hydroperoxide reductase	-	COG1225	CELLULAR PROCESSES AND SIGNALING	Redoxin
	OG0003407	1	1	1	0	0	0	0	0	0	0	0	0	0	0	0	0	0	0	hypothetical protein ASG44_08780 ,hypothetical protein ASG24_11795	-	COG0607|COG3386	METABOLISM|METABOLISM	SMP-30/Gluconolaconase/LRE-like region
	OG0003408	1	1	1	0	0	0	0	0	0	0	0	0	0	0	0	0	0	0	thiol:disulfide interchange protein	-	COG4232|COG4233	METABOLISM|CELLULAR PROCESSES AND SIGNALING	Disulphide bond corrector protein DsbC
	OG0003409	1	1	1	0	0	0	0	0	0	0	0	0	0	0	0	0	0	0	alkyl hydroperoxide reductase	-	COG1225	CELLULAR PROCESSES AND SIGNALING	Redoxin
	OG0003410	1	1	1	0	0	0	0	0	0	0	0	0	0	0	0	0	0	0	hypothetical protein ASG44_08780 ,hypothetical protein ASG24_11795	-	COG0607|COG3386	METABOLISM|METABOLISM	SMP-30/Gluconolaconase/LRE-like region
	OG0003411	1	1	1	0	0	0	0	0	0	0	0	0	0	0	0	0	0	0	hypothetical protein ASG44_08770 ,hypothetical protein ASG24_11805	-	-	-	-
	OG0003412	1	1	1	0	0	0	0	0	0	0	0	0	0	0	0	0	0	0	hypothetical protein ASG44_08765 ,hypothetical protein ASG24_11810	-	-	-	-
	OG0003413	1	1	1	0	0	0	0	0	0	0	0	0	0	0	0	0	0	0	hypothetical protein ASG44_08760 ,hypothetical protein ASG24_11815	-	-	-	-
	OG0003414	1	1	1	0	0	0	0	0	0	0	0	0	0	0	0	0	0	0	hypothetical protein ASG44_08755	-	-	-	-
	OG0003415	1	1	1	0	0	0	0	0	0	0	0	0	0	0	0	0	0	0	hypothetical protein ASG44_08715 ,hypothetical protein ASG24_11860	-	-	-	-
	OG0003416	1	1	1	0	0	0	0	0	0	0	0	0	0	0	0	0	0	0	hypothetical protein ASG44_08685 ,hypothetical protein ASG24_11890	-	-	-	-
	OG0003418	1	1	1	0	0	0	0	0	0	0	0	0	0	0	0	0	0	0	hypothetical protein ASG44_08145 ,hypothetical protein ASG24_12415	-	-	-	-
	OG0003419	1	1	1	0	0	0	0	0	0	0	0	0	0	0	0	0	0	0	Unknown	-	-	-	-
Aquatic specific gene (23)	OG0000026	0	0	0	1	2	2	2	2	2	2	3	2	2	1	2	2	1	0	hypothetical protein ACJ67_08005 ,PEP-CTERM sorting domain-containing protein ,TPA: hypothetical protein DGR15_07455 ,TPA: hypothetical protein DGR15_07375 ,Unknown,hypothetical protein FIT99_06430	-	-	-	-
	OG0000150	0	0	0	1	2	2	1	1	2	1	1	1	1	1	1	2	1	1	hypothetical protein ACJ67_04245 ,TPA: HD domain-containing protein ,metal dependent phosphohydrolase ,HD domain-containing protein	-	COG3437	INFORMATION STORAGE AND PROCESSING|CELLULAR PROCESSES AND SIGNALING	HD domain
	OG0002062	0	0	0	2	1	1	1	1	1	1	1	1	1	1	1	1	1	1	efflux RND transporter permease subunit ,cytochrome C peroxidase ,cobalt-zinc-cadmium resistance protein CzcA	-	COG3696	METABOLISM	Belongs to the resistance-nodulation-cell division (RND) (TC 2.A.6) family
	OG0002114	0	0	0	1	1	1	1	1	1	1	1	1	1	1	1	1	1	1	DNA-binding protein ,TPA: DUF1294 domain-containing protein ,DUF1294 domain-containing protein ,Unknown	-	COG1278|COG3326	INFORMATION STORAGE AND PROCESSING	Protein of unknown function (DUF1294),PFAM Cold-shock protein, DNA-binding,Membrane
	OG0002119	0	0	0	1	1	1	1	1	1	1	1	1	1	1	1	1	1	1	2OG-Fe(II) oxygenase ,hypothetical protein E6Q51_01150 ,hypothetical protein ACJ67_05105 ,TPA: hypothetical protein DGR15_07740, partial ,SM-20-related protein	-	COG3751	CELLULAR PROCESSES AND SIGNALING	Prolyl 4-hydroxylase alpha subunit homologues.
	OG0002120	0	0	0	1	1	1	1	1	1	1	1	1	1	1	1	1	1	1	sigma-70 family RNA polymerase sigma factor ,TPA: RNA polymerase subunit sigma ,RNA polymerase sigma factor ,RNA polymerase sigma-70 factor, ECF subfamily	-	COG1595	INFORMATION STORAGE AND PROCESSING	RNA polymerase sigma factor, sigma-70 family,Sigma-70, region 4
	OG0002121	0	0	0	1	1	1	1	1	1	1	1	1	1	1	1	1	1	1	hypothetical protein E6Q52_06130 ,TPA: hypothetical protein DGR15_09775 ,hypothetical protein E6Q51_02985 ,hypothetical protein ACJ67_03245 ,hypothetical protein FIT99_02340 ,hypothetical protein SAMN05192566_2530	-	COG3767	POORLY CHARACTERIZED	_
	OG0002122	0	0	0	1	1	1	1	1	1	1	1	1	1	1	1	1	1	1	DUF2063 domain-containing protein ,TPA: DUF2063 domain-containing protein ,hypothetical protein ACJ67_03235 ,hypothetical protein SAMN05192566_2532	-	COG3219	POORLY CHARACTERIZED	Putative DNA-binding domain
	OG0002134	0	0	0	1	1	1	1	1	1	1	1	1	1	1	1	1	1	1	TPA: KTSC domain-containing protein ,Unknown,hypothetical protein ACJ67_01510 ,KTSC domain-containing protein	-	-	-	-
	OG0002136	0	0	0	1	1	1	1	1	1	1	1	1	1	1	1	1	1	1	Unknown,TPA: hypothetical protein DGR15_04005 ,hypothetical protein E6Q52_09660 ,hypothetical protein FIT99_00620 ,hypothetical protein SAMN05192566_2120	-	-	-	-
	OG0002143	0	0	0	1	1	1	1	1	1	1	1	1	1	1	1	1	1	1	TPA: efflux RND transporter periplasmic adaptor subunit ,efflux RND transporter periplasmic adaptor subunit ,hypothetical protein ACJ67_11905 ,RND family efflux transporter, MFP subunit	-	COG0845	CELLULAR PROCESSES AND SIGNALING	Belongs to the membrane fusion protein (MFP) (TC 8.A.1) family
	OG0002144	0	0	0	1	1	1	1	1	1	1	1	1	1	1	1	1	1	1	Outer membrane protein TolC ,TolC family protein ,TPA: hypothetical protein DGR15_02680 ,hypothetical protein ACJ67_11900	-	COG1538	CELLULAR PROCESSES AND SIGNALING|CELLULAR PROCESSES AND SIGNALING	Outer membrane efflux protein
	OG0002145	0	0	0	1	1	1	1	1	1	1	1	1	1	1	1	1	1	1	hypothetical protein E6Q52_04400 ,hypothetical protein ACJ67_11895 ,hypothetical protein FIT99_10155 ,hypothetical protein SAMN05192566_1770	-	-	-	-
	OG0002173	0	0	0	1	1	1	1	1	1	1	1	1	1	1	1	1	1	0	peptidyl-prolyl cis-trans isomerase, EpsD family ,TPA: peptidyl-prolyl cis-trans isomerase, EpsD family	-	COG0760	CELLULAR PROCESSES AND SIGNALING	TIGRFAM peptidyl-prolyl cis-trans isomerase, EpsD family
	OG0002177	0	0	0	1	1	1	1	1	1	1	1	1	1	1	1	1	1	0	hypothetical protein E6Q52_00715 ,TPA: hypothetical protein DGR15_04255 ,hypothetical protein E6Q51_04020 ,hypothetical protein ACJ67_07385 ,hypothetical protein FIT99_05480	-	-	-	-
	OG0002180	0	0	0	1	1	1	1	1	1	1	1	1	1	1	1	1	1	0	diguanylate cyclase ,TPA: hypothetical protein DGR15_09860 ,hypothetical protein ACJ67_05780	-	COG0840|COG2199|COG3706	CELLULAR PROCESSES AND SIGNALING|CELLULAR PROCESSES AND SIGNALING	diguanylate cyclase
	OG0002182	0	0	0	1	1	1	1	1	1	1	1	1	1	1	1	1	1	0	hypothetical protein E6Q51_03950 ,hypothetical protein ACJ67_05275 ,TPA: hypothetical protein DGR15_02325, partial ,hypothetical protein FIT99_04100 ,hypothetical protein E6Q52_03900	-	-	-	-
	OG0002184	0	0	0	1	1	1	1	1	1	1	1	1	1	1	1	1	1	0	hypothetical protein ACJ67_04335 ,DUF2147 domain-containing protein ,TPA: DUF2147 domain-containing protein, partial	-	COG4731	POORLY CHARACTERIZED	Uncharacterized protein conserved in bacteria (DUF2147)
	OG0002186	0	0	0	1	1	1	1	1	1	1	1	1	1	1	1	1	1	0	zf-HC2 domain-containing protein ,TPA: zf-HC2 domain-containing protein ,hypothetical protein ACJ67_03250	-	COG5660	POORLY CHARACTERIZED	Putative zinc-finger
	OG0002187	0	0	0	1	1	1	1	1	1	1	1	1	1	1	1	1	1	0	hypothetical protein ACJ67_02310 ,TPA: hypothetical protein DGR15_00495 ,hypothetical protein FIT99_01400 ,hypothetical protein E6Q52_11410	-	-	-	-
	OG0002190	0	0	0	1	1	1	1	1	1	1	1	1	1	1	1	1	1	0	Unknown,TPA: hypothetical protein DGR15_10185 ,hypothetical protein ACJ67_01620 ,hypothetical protein FIT99_01030 ,hypothetical protein E6Q52_11745	-	-	-	-
	OG0002192	0	0	0	1	1	1	1	1	1	1	1	1	1	1	1	1	1	0	poly(3-hydroxybutyrate) depolymerase ,TPA: poly(3-hydroxybutyrate) depolymerase	CE1	COG3509	METABOLISM	xylan catabolic process,Esterase PHB depolymerase
	OG0002194	0	0	0	1	1	1	1	1	1	1	1	1	1	1	1	1	1	0	DNA photolyase ,TPA: DNA photolyase	-	COG0415	INFORMATION STORAGE AND PROCESSING	FAD binding domain of DNA photolyase
Water specific gene (1)	OG0002834	0	0	0	0	0	0	0	0	0	0	0	0	0	1	2	2	0	0	hypothetical protein ACJ67_12335	-	COG3511	CELLULAR PROCESSES AND SIGNALING	phospholipase C
Sediment specific gene (2)	OG0002393	0	0	0	1	2	1	1	1	1	1	1	1	0	0	0	0	0	0	Unknown	-	-	-	-
	OG0002438	0	0	0	1	1	1	1	1	1	1	1	1	0	0	0	0	0	0	Unknown	-	-	-	-
