# Supplementary material for: Comparative Genomics Revealing Insights into Niche Separation of the Genus Methylophilus
Source: Microorganisms. 2021 Jul 24;9(8):1577. doi: 10.3390/microorganisms9081577 (PMC8399692; doi:10.3390/microorganisms9081577)
Supplement: Supplementary file 1 [file microorganisms-09-01577-s001.zip › microorganisms-1249801-supplementary/Table S3.xlsx]

## Sheet: Table S3
Table S3 Statistical analysis data in methanol metabolism, nitrogen metabolism, sulfur metabolism and cellular electron transfer mechanism (****: p<0.00001; **: p<0.01; *:p<0.05)
		Habitat			Significance
Function	Gene Mean(sd)	Leaf (n=3)	Water (n=3)	Sediment (n=10)	Leaf versus Water	Leaf versus Sediment	Water versus Sediment
Methanol metabolism	ftr	1.00 (0.00)	1.00 (0.00)	1.00 (0.00)	ns	ns	ns
	mch	1.00 (0.00)	1.00 (0.00)	1.00 (0.00)	ns	ns	ns
	mtdB	1.00 (0.00)	1.00 (0.00)	1.00 (0.00)	ns	ns	ns
	fwdA	1.00 (0.00)	1.00 (0.00)	1.00 (0.00)	ns	ns	ns
	fwdB	1.00 (0.00)	1.00 (0.00)	0.9 (0.32)	ns	ns	ns
	fwdC	1.00 (0.00)	1.00 (0.00)	1.00 (0.00)	ns	ns	ns
	fae	1.00 (0.00)	1.00 (0.00)	1.10 (0.32)	ns	ns	ns
	dmd-tmd	0.00 (0.00)	0.00 (0.00)	0.30 (0.48)	ns	ns	ns
	frhB	0.00 (0.00)	0.33 (0.58)	0.00 (0.00)	ns	ns	ns
	mgsA/B/C	0.00 (0.00)	0.10 (0.58)	0.10 (0.32)	ns	ns	ns
	tmm	0.00 (0.00)	0.33 (0.58)	0.10 (0.32)	ns	ns	ns
	mfnD	1.00 (0.00)	0.00 (0.00)	0.00 (0.00)	****	****	ns
	mfnF	0.33 (0.58)	0.00 (0.00)	0.10 (0.32)	ns	ns	ns
	mauA/B	0.00 (0.00)	0.00 (0.00)	0.00 (0.52)	ns	ns	ns
	mxaA	4.00 (0.00)	4.00 (0.00)	4.00 (0.00)	ns	ns	ns
	mxaC	4.00 (0.00)	4.67 (2.08)	3.80 (0.63)	ns	ns	ns
	mxaD	3.00 (0.00)	4.00 (1.73)	3.20 (0.63)	ns	ns	ns
	mxaG	4.00 (0.00)	4.33 (0.58)	3.60 (0.97)	ns	ns	ns
	mxaJ	2.00 (0.00)	2.00 (0.00)	2.00 (0.00)	ns	ns	ns
	mxaK	4.00 (0.00)	3.33 (0.58)	4.00 (0.47)	ns	ns	ns
	mxaL	5.00 (0.00)	3.67 (1.15)	4.10 (0.88)	ns	ns	ns
Nitrogen metabolism	nasA	0.00 (0.00)	0.67 (0.58)	0.90 (0.32)	ns	**	ns
	cah	1.00 (0.00)	1.00 (0.00)	1.00 (0.00)	ns	ns	ns
	cynS	0.00 (0.00)	0.33 (0.58)	0.10 (0.32)	ns	ns	ns
	cynT	2.00 (0.00)	2.00 (0.00)	2.00 (0.00)	ns	ns	ns
	nirB/D	1.00 (0.00)	1.33 (0.58)	2.00 (0.00)	ns	ns	ns
	norB	1.00 (0.00)	0.00 (0.00)	0.30 (0.48)	*	*	ns
	NRT	1.00 (0.00)	1.00 (0.00)	1.00 (0.00)	ns	ns	ns
	nrtA/B/C	1.00 (0.00)	1.00 (0.00)	1.00 (0.00)	ns	ns	ns
Sulfur metabolism	cysA	1.00 (0.00)	1.00 (0.00)	0.90 (0.32)	ns	ns	ns
	cysH	1.00 (0.00)	1.00 (0.00)	1.00 (0.00)	ns	ns	ns
	cysI	1.00 (0.00)	1.00 (0.00)	1.00 (0.00)	ns	ns	ns
	cysD	1.00 (0.00)	1.00 (0.00)	1.00 (0.00)	ns	ns	ns
	cysN	1.00 (0.00)	1.00 (0.00)	1.00 (0.00)	ns	ns	ns
	cysJ	1.00 (0.00)	0.33 (0.58)	0.90 (0.32)	ns	ns	ns
	cysU	1.00 (0.00)	1.00 (0.00)	1.00 (0.00)	ns	ns	ns
	cysW	1.00 (0.00)	1.00 (0.00)	1.00 (0.00)	ns	ns	ns
	fccA	1.00 (0.00)	1.00 (0.00)	0.90 (0.32)	ns	ns	ns
	glpE	0.00 (0.00)	0.00 (0.00)	0.10 (0.32)	ns	ns	ns
	sbp	1.00 (0.00)	1.00 (0.00)	1.00 (0.00)	ns	ns	ns
	SELENBP1	0.00 (0.00)	0.00 (0.00)	0.20 (0.42)	ns	ns	ns
	sfnG	1.00 (0.00)	0.67 (0.58)	0.90 (0.32)	ns	ns	ns
	soxY	2.00 (0.00)	1.67 (0.58)	2.30 (0.67)	ns	ns	ns
	sqr	1.00 (0.00)	0.67 (0.58)	1.30 (0.67)	ns	ns	ns
	ssuA	0.00 (0.00)	0.00 (0.00)	0.40 (0.52)	ns	ns	ns
	ssuC	0.00 (0.00)	0.00 (0.00)	0.80 (0.42)	ns	*	*
	ssuD	1.00 (0.00)	0.67 (0.58)	2.40 (1.35)	ns	ns	ns
Cellular electron transfer mechanism	ccoN	1.00 (0.00)	1.00 (0.00)	1.20 (0.42)	ns	ns	ns
	ccoO	1.00 (0.00)	1.00 (0.00)	1.00 (0.00)	ns	ns	ns
	ccoP	1.00 (0.00)	1.00 (0.00)	1.00 (0.00)	ns	ns	ns
	cox11	1.00 (0.00)	1.00 (0.00)	1.00 (0.00)	ns	ns	ns
	coxA	1.00 (0.00)	1.00 (0.00)	1.00 (0.00)	ns	ns	ns
	coxB	1.00 (0.00)	1.00 (0.00)	1.00 (0.00)	ns	ns	ns
	coxC	1.00 (0.00)	1.00 (0.00)	1.00 (0.00)	ns	ns	ns
	CYC	1.00 (0.00)	0.67 (0.58)	0.20 (0.42)	ns	*	ns
	cyc1	1.00 (0.00)	1.00 (0.00)	1.00 (0.00)	ns	ns	ns
	cytb	1.00 (0.00)	1.00 (0.00)	1.00 (0.00)	ns	ns	ns
	ribA	2.00 (0.00)	1.33 (0.58)	1.9 (0.00)	ns	ns	ns
	ribBA	2.00 (0.00)	1.67 (0.58)	1.9 (0.58)	ns	ns	ns
	ribD	1.00 (0.00)	1.00 (0.00)	1.00 (0.00)	ns	ns	ns
	ribH	1.00 (0.00)	1.00 (0.00)	1.00 (0.00)	ns	ns	ns
	ribE	1.00 (0.00)	1.00 (0.00)	1.00 (0.00)	ns	ns	ns
	ribF	1.00 (0.00)	0.67 (0.58)	1.00 (0.00)	ns	ns	ns
